# Supplementary material for: Genomic and Metabolomic Insights into Metabolites of a Streptomyces Isolate Associated with Chromodoris quadricolor, a Red Sea Nudibranch
Source: Mar Drugs. 2025 Oct 17;23(10):404. doi: 10.3390/md23100404 (PMC12565156; doi:10.3390/md23100404)
Supplement: Supplementary file 1 [file marinedrugs-23-00404-s001.zip]

Archive with 1 entries (1 files):
- marinedrugs-3878989-supplementary.pdf
